# Supplementary material for: The characterization and expression analysis under stress conditions of PCST1 in Arabidopsis
Source: Plant Signal Behav. 2022 Oct 25;17(1):2134675. doi: 10.1080/15592324.2022.2134675 (PMC9601564; doi:10.1080/15592324.2022.2134675)
Supplement: Supplemental Material [file KPSB_A_2134675_SM6990.xls]

## Sheet: Sheet1
Supplemental Table S1. List of primers used in this study
ID	Primer名称	序列(5'to3')
	Actin 3 QF	GGTAACATTGTGCTCAGTGGTGG
	Actin 3 QR	AACGACCTTAATCTTCATGCTGC
	18S rRNA-F	GGCATCAGTATTCAGGTTGTC
	18S rRNA-R	GTTAAGACTACGACGGTATC
	PCST1-QF	CAAACCCAAAGATGGCGGTG
	PCST1-QR	ACTGCTCATGCTCAACCACA
	P5CS-QF	GCAGGCAAAGGCTTCGTTATC
	P5CS-QR	AGCACAAGCCTTCCCATCAA
	PRODH-QF	CAACCCGTCTTCTCCGAACA
	PRODH-QR	CGGTGCTTGTTGTCCAAAGG
	SOS1-QF	GCAACTCAGCATTTTCGGCA
	SOS1-QR	CGAGACCTTGAGCTGGGTTT
	SOS2-QF	TTCAAGACAAGGCTCGAGGG
	SOS2-QR	CCATGAAAAGCGATGGTGCC
	SOS3-QF	AGGTGTCTTCCATCCAAGCG
	SOS3-QR	GTTCGGATTCGTGAAGAAGCG
	CIPK3-QF	ATTGAGAGGAGGCGCGAATG
	CIPK3-QR	CTCAAGCCTCATCTTGTAGTTCT
	NCED3-QF	TGTCCTGTCTGAAATCCGCC
	NCED3-QR	CCCTGCTTCGAGGTTGACTT
QF represented forward primers for quantative RT-PCR
QR represented reverse primers for quantative RT-PCR
